# Supplementary material for: Natural Products from Singapore Soil-Derived Streptomycetaceae Family and Evaluation of Their Biological Activities
Source: Molecules. 2023 Aug 2;28(15):5832. doi: 10.3390/molecules28155832 (PMC10421265; doi:10.3390/molecules28155832)
Supplement: Supplementary file 1 [file molecules-28-05832-s001.zip]

Archive with 1 entries (1 files):
- molecules-2502341-supplementary.pdf
